# Supplementary material for: Prevalence and Associated Factors of Medication Non-Adherence in CRS Patients following Endoscopic Sinus Surgery
Source: J Clin Med. 2023 Aug 18;12(16):5381. doi: 10.3390/jcm12165381 (PMC10455742; doi:10.3390/jcm12165381)
Supplement: Supplementary file 1 [file jcm-12-05381-s001.zip]

Archive with 1 entries (1 files):
- jcm-2501562-supplementary.pdf
